# Supplementary material for: Polydopamine-Coated Magnetic Nanoplatform for Magnetically Guided Penetration and Enhanced Antibacterial Efficacy in Root Canal Biofilm Elimination
Source: Polymers (Basel). 2025 May 10;17(10):1305. doi: 10.3390/polym17101305 (PMC12115043; doi:10.3390/polym17101305)
Supplement: Supplementary file 1 [file polymers-17-01305-s001.zip]

Archive with 3 entries (3 files):
- control.mp4
- Magnet.mp4
- polymers-3609288-supplementary.docx
